# Supplementary material for: CSF2RB Is a Unique Biomarker and Correlated With Immune Infiltrates in Lung Adenocarcinoma
Source: Front Oncol. 2022 Apr 28;12:822849. doi: 10.3389/fonc.2022.822849 (PMC9096117; doi:10.3389/fonc.2022.822849)
Supplement: Supplementary file 2 [file DataSheet_2.zip]

Archive with 6 entries (6 files):
- Supplementary Figure 1 .tif
- Supplementary Figure 2.tif
- Supplementary Figure 3.tif
- Supplementary Figure 4.tif
- Supplementary Figure 5.tif
- Supplementary Figure legend.docx
